# Supplementary material for: Practical intelligent diagnostic algorithm for wearable 12-lead ECG via self-supervised learning on large-scale dataset
Source: Nat Commun. 2023 Jun 23;14:3741. doi: 10.1038/s41467-023-39472-8 (PMC10290151; doi:10.1038/s41467-023-39472-8)
Supplement: Supplementary file 3 — Supplementary Data 1 [file 41467_2023_39472_MOESM3_ESM.xlsx]

## Sheet: Supplementary Table
Parent catalogue	Secondary catalogue	Remark
normal ECG	normal ECG	holistic conclusion of ECG
sinus rhythm	sinus rhythm	approach to normal rhythm
	sinus tachycardia	greater than 100 beats per minute
	sinus bradycardia	less than 60 beats per minute
	significant sinus bradycardia	less than 45 beats per minute
	sinus arrhythmia
	wandering atrial pacemaker
	wandering pacemaker within sinoatrial node
	sinus arrest
	long RR interval
	wandering pacemaker within atrioventricular node
	sinus premature beats
	sinus bigeminy
premature atrial contraction	atrial premature beats
	atrial bigeminy
	frequent atrial premature beats
	atrial premature beat not transmitted
	atrial premature beats with aberrations
	paired atrial premature beats
	atrial trigeminy
	atrial reciprocal beats
	multifocal atrial premature beats
	atrial fusion wave
superventricular premature beats	junctional premature beats
	paired junctional premature beats
	junctional bigeminy
	frequent junctional premature beats
	junctional fusion wave
	junctional trigeminy
	atrioventricular node reentry
atrial escape beat	atrial escape beat	three or more consecutive atrial escape beats in an ECG is atrial rhythm
	accelerated atrial escape beat
	slow atrial escape beat
atrial escape rhythm	atrial escape rhythm
	accelerated atrial escape rhythm
	slow atrial escape escape rhythm
atrial fibrillation	atrial fibrillation
	atrial fibrillation with rapid ventricular rate
	atrial fibrillation with slow ventricular rate
	AF with intraventricular aberrant conduction
	paroxysmal atrial fibrillation
	impure atrial fibrillation
	short paroxysmal atrial fibrillation
	linking phenomenon
atrial flutter	atrial flutter
	short paroxysmal atrial flutter
	impure atrial flutter
	atrial flutter with 2:1 conduction
	atrial flutter with variable conduction
junctional escape beat	junctional escape beat	three or more consecutive junctional escape beats in an ECG is junctional rhythm
	accelerated junctional escape beat
	slow junctional escape beat
junctional rhythm	junctional rhythm
	accelerated junctional rhythm
	slow junctional rhythm
interfering atrioventricular dissociation	complete interfering atrioventricular dissociation
	incomplete interfering atrioventricular dissociation
supraventricular tachycardia	paroxysmal supraventricular tachycardia
	atrial tachycardia
	junctional tachycardia
	short paroxysmal atrial tachycardia
	multifocal atrial tachycardia
	atrial tachycardia with variable conduction
	supraventricular tachycardia with intraventricular aberrant conduction
premature ventricular contractions	ventricular premature beats
	paired ventricular premature beats
	ventricular bigeminy
	frequent ventricular premature beats
	ventricular trigeminy
	multifocal ventricular premature beats
	R on T premature ventricular complex
	ventricular reciprocal beats
	interpolated PVC
ventricular arrhythmia	ventircular chaotic
	ventircular chaotic with intraventricular aberrant conduction
	escape capture bigeminy
	escape capture trigeminy
	ventricular parasystole
	ventricular fusion beat
	ventricular peristaltic wave
	accelerated idioventricular rhythm
	accelerated multifocal idioventricular rhythm
	veatricular flutter
	ventricular fibrillation
arrest	asystole
	sudden cardiac arrest
ventricular escape beat	ventricular escape beat
	accelerated ventricular escape beat
	slow ventricular escape beat
ventricular escape rhythm	ventricular escape rhythm
	slow ventricular escape rhythm
ventricular tachycardia	ventricular tachycardia
	burst ventricular tachycardia
	paroxysmal ventricular tachycardia
	multifocal ventricular tachycardia
	TDP ventricular tachycardia
	bundle branch reentrant ventricular tachycardia
	polymorphic ventricular tachycardia
	bidirectional ventricular tachycardia
	wide QRS complex tachycardia
pre-excitation syndrome	ventricular preexcitation
	intermittent ventricular preexcitation
short PR interval	short PR interval
axis and voltages	left axis deviation
	right axis deviation
	indeterminate cardiac axis
	low limb leads voltages
	low chest leads voltages
	low voltage on the 12 leads
	counterclockwise rotation
	clockwise rotation
	dextrocardia
	early repolarization
	paced AV delay
	epsilon wave
	J wave
	P-QRS-T alternans
	P wave alternans
	QRS complex alternans
	SⅠSⅡSⅢ syndrome
	T wave alternans
	R/S wave ratio greater than 1 in lead V1
atrioventricular block	1st degree atrioventricular block
	2nd degree atrioventricular block-I
	2nd degree atrioventricular block-II
	high-grade atrioventricular block
	2:1 atrioventricular block
	3rd degree atrioventricular block
	intermittent 1st degree atrioventricular block
	atrioventricular dissociation
2nd sinoatrial block	2nd sinoatrial block
	2nd degree sinoatrial block-I
	2nd degree sinoatrial block-II
bundle branch block	left anterior fascicular block
	left posterior fascicular block
	complete left bundle branch block
	intermittent complete left bundle branch block
	incomplete left bundle branch block
	intermittent incomplete left bundle branch block
	complete right bundle branch block
	intermittent complete right bundle branch block
	incomplete right bundle branch block
	intermittent incomplete right bundle branch block
	partial right bundle branch block
	nonspecific intraventricular conduction disturbance
other blocks	intraventricular block
	intra-atrial block
heart enlargement and hypertrophy	high left ventricular voltage
	high right ventricular voltage
	widened P wave	generally indicates left atrial enlargement
	high P wave	generally indicates right atrial enlargement
paced rhythm	atrial paced rhythm
	ventricular paced rhythm
	atrial-ventricular paced rhythm
	atrial sensed ventricular paced rhythm
pacemaker malfunction	pacemaker undersensing
	pacemaker oversensing
	pacemaker dysfunction
ST elevation	ST elevation in lead I	ST segment change (including ST elevation and ST depression)
	ST elevation in lead II
	ST elevation in lead III
	ST elevation in lead AVR
	ST elevation in lead AVL
	ST elevation in lead AVF
	ST elevation in lead V1
	ST elevation in lead V2
	ST elevation in lead V3
	ST elevation in lead V4
	ST elevation in lead V5
	ST elevation in lead V6
ST depression	ST depression in lead I
	ST depression in lead II
	ST depression in lead III
	ST depression in lead AVR
	ST depression in lead AVL
	ST depression in lead AVF
	ST depression in lead V1
	ST depression in lead V2
	ST depression in lead V3
	ST depression in lead V4
	ST depression in lead V5
	ST depression in lead V6
ST segment duration	prolongation of ST segment duration
	ST Segment shortening
T-wave changes	T-wave changes in lead I	T wave abnormal (including T-wave changes, T-wave inversion, biphasic T waves and peaked T wave)
	T-wave changes in lead II
	T-wave changes in lead III
	T-wave changes in lead AVR
	T-wave changes in lead AVL
	T-wave changes in lead AVF
	T-wave changes in lead V1
	T-wave changes in lead V2
	T-wave changes in lead V3
	T-wave changes in lead V4
	T-wave changes in lead V5
	T-wave changes in lead V6
T-wave inversion	T-wave inversion in lead I
	T-wave inversion in lead II
	T-wave inversion in lead III
	T-wave inversion in lead AVR
	T-wave inversion in lead AVL
	T-wave inversion in lead AVF
	T-wave inversion in lead V1
	T-wave inversion in lead V2
	T-wave inversion in lead V3
	T-wave inversion in lead V4
	T-wave inversion in lead V5
	T-wave inversion in lead V6
biphasic T waves	biphasic T waves in lead I
	biphasic T waves in lead II
	biphasic T waves in lead III
	biphasic T waves in lead AVR
	biphasic T waves in lead AVL
	biphasic T waves in lead AVF
	biphasic T waves in lead V1
	biphasic T waves in lead V2
	biphasic T waves in lead V3
	biphasic T waves in lead V4
	biphasic T waves in lead V5
	biphasic T waves in lead V6
peaked T wave	peaked T wave in lead I
	peaked T wave in lead II
	peaked T wave in lead III
	peaked T wave in lead AVR
	peaked T wave in lead AVL
	peaked T wave in lead AVF
	peaked T wave in lead V1
	peaked T wave in lead V2
	peaked T wave in lead V3
	peaked T wave in lead V4
	peaked T wave in lead V5
	peaked T wave in lead V6
elevated u wave	elevated u wave
Q-Tc interval	Q-Tc interval prolongation
	shortening Q-Tc interval
Brugada syndrome	Brugada syndrome
Q wave abnormal	Q wave abnormal in lead I
	Q wave abnormal in lead II
	Q wave abnormal in lead III
	Q wave abnormal in lead AVR
	Q wave abnormal in lead AVL
	Q wave abnormal in lead AVF
	Q wave abnormal in lead V1
	Q wave abnormal in lead V2
	Q wave abnormal in lead V3
	Q wave abnormal in lead V4
	Q wave abnormal in lead V5	normal q: time duration<0.04s, depth<1/4 R
	Q wave abnormal in lead V6	Q wave abnormal: time duration>0.04s and depth>1/4 R
q wave abnormal	q wave abnormal in lead I	q wave abnormal: time duration>0.04s or depth>1/4 R
	q wave abnormal in lead II
	q wave abnormal in lead III
	q wave abnormal in lead AVR
	q wave abnormal in lead AVL
	q wave abnormal in lead AVF
	q wave abnormal in lead V1
	q wave abnormal in lead V2
	q wave abnormal in lead V3
	q wave abnormal in lead V4
	q wave abnormal in lead V5
	q wave abnormal in lead V6
poor R wave progression	poor R wave progression in lead V1
	poor R wave progression in lead V2
	poor R wave progression in lead V3
	poor R wave progression in lead V4
	poor R wave progression in lead V5
	poor R wave progression in lead V6

## Sheet: Title and Caption
Title	Caption
All ECG labels and its subordination of our database. These labels are two levels of catalogue, and the 60 labels that our model can currently recognize are marked in red.	Our ultimate goal is to use a deep learning model to recognize and detect all these labels, but the lack of rare class samples is the main factor limiting the classification performance of the model to practical. Therefore, when the amount of samples in the secondary catalogue is insufficient, we can only merge some of the secondary labels and then recognize their parent catalogue. In the future,…
