# Supplementary material for: Practical intelligent diagnostic algorithm for wearable 12-lead ECG via self-supervised learning on large-scale dataset
Source: Nat Commun. 2023 Jun 23;14:3741. doi: 10.1038/s41467-023-39472-8 (PMC10290151; doi:10.1038/s41467-023-39472-8)
Supplement: Supplementary file 5 — Source Data [file 41467_2023_39472_MOESM5_ESM.xlsx]

## Sheet: Table1
ECG	Samples		Offline test set (n=7000)				Online test set (n=12521)
terms	(n=164538)		AUROC	AUPRC	F1		TP	TN	FP	FN	Sensitivity	Specificity	F1
NECG	31686		0.952427	0.753065	0.649294		2134	9111	764	512	0.8065	0.922633	0.769841
SR	142486		0.984446	0.993575	0.965191		9200	2046	310	965	0.905066	0.868421	0.935197
QAb	12437		0.95274	0.745844	0.773688		347	11607	434	133	0.722917	0.963956	0.550357
qAb	6705		0.934925	0.509167	0.528455		51	11990	405	75	0.404762	0.967326	0.175258
PRP	11947		0.905784	0.509893	0.46		446	11139	842	94	0.825926	0.929722	0.487965
STE	7548		0.93725	0.650842	0.604788		209	11233	867	212	0.496437	0.928347	0.279225
STD	27266		0.934267	0.799164	0.721649		917	10324	842	438	0.676753	0.924593	0.588953
TAb	49719		0.960152	0.908308	0.828182		2953	7700	1558	310	0.904995	0.831713	0.759712
PT	1878		0.955937	0.426838	0.394737		49	12339	106	27	0.644737	0.991483	0.424242
EU	625		0.948521	0.288818	0.245902		38	12263	131	89	0.299213	0.98943	0.256757
BS	305		0.994284	0.310617	0.325		147	12037	251	86	0.630901	0.979574	0.465927
ST	8086		0.989741	0.895727	0.790419		325	11851	262	83	0.796569	0.97837	0.653266
SB	18247		0.981359	0.855979	0.813869		959	10530	853	179	0.842707	0.925064	0.650169
SSB	405		0.990198	0.517466	0.523077		86	12221	149	65	0.569536	0.987955	0.445596
SA	16394		0.952024	0.747122	0.680628		563	9591	2188	179	0.75876	0.814246	0.322359
PAC	10042		0.984566	0.895953	0.840351		1769	9815	681	256	0.87358	0.935118	0.790615
AB	273		0.997242	0.799587	0.592593		149	11573	746	53	0.737624	0.939443	0.27165
APNT	946		0.96702	0.419703	0.446281		152	11701	553	115	0.569288	0.954872	0.312757
APA	1959		0.995033	0.82005	0.744186		249	11855	333	84	0.747748	0.972678	0.544262
PAP	936		0.987146	0.552685	0.418605		329	10723	1420	49	0.87037	0.88306	0.309356
AEB	1126		0.987086	0.422392	0.38806		647	11107	434	333	0.660204	0.962395	0.627851
AAER	623		0.995242	0.646169	0.507937		440	11404	579	98	0.817844	0.951682	0.565189
AF	8463		0.988344	0.877819	0.786848		690	11368	379	84	0.891473	0.967736	0.748779
RAF	1941		0.993765	0.699066	0.545455		178	12093	230	20	0.89899	0.981336	0.587459
AFIVBC	1103		0.990983	0.678957	0.652174		68	12343	89	21	0.764045	0.992841	0.552846
AFL	3961		0.995972	0.97713	0.927761		30	12255	211	25	0.545455	0.983074	0.202703
JE	873		0.984777	0.712106	0.616541		518	10946	819	238	0.685185	0.930387	0.494983
JR	360		0.990684	0.494151	0.351852		140	11759	486	136	0.507246	0.96031	0.310421
SVT	3225		0.988899	0.788521	0.674817		205	11562	692	62	0.76779	0.943529	0.352234
AT	2197		0.985943	0.701639	0.699647		25	11733	753	10	0.714286	0.939692	0.0615006
PVC	8240		0.977406	0.905416	0.835629		1490	10392	573	66	0.957584	0.947743	0.823432
PVPB	172		0.999766	0.830495	0.231579		78	11781	645	17	0.821053	0.948093	0.190709
VB	221		0.994956	0.376288	0.28169		224	11770	508	19	0.921811	0.958625	0.459487
VA	434		0.89226	0.178031	0.101695		215	10957	998	351	0.379859	0.91652	0.241709
VFB	402		0.882138	0.167088	0.243902		45	12024	357	95	0.321429	0.971165	0.166052
VEB	128		0.982291	0.350313	0.142077		86	11070	1349	16	0.843137	0.891376	0.111906
VT	91		0.984201	0.50639	0.232558		48	12239	223	11	0.813559	0.982106	0.290909
PES	593		0.986322	0.824239	0.666667		110	12199	162	50	0.6875	0.986894	0.509259
LLLV	841		0.995035	0.555003	0.509804		83	12181	210	47	0.638462	0.983052	0.392435
LCLV	1474		0.989998	0.598166	0.54717		22	12336	145	18	0.55	0.988382	0.21256
ER	2925		0.956514	0.454004	0.448598		34	12204	236	47	0.419753	0.981029	0.193732
IAVB	11633		0.972767	0.746943	0.715433		418	11414	499	190	0.6875	0.958113	0.548197
IIAVB1	321		0.996255	0.712449	0.6		73	12012	416	20	0.784946	0.966527	0.250859
IIIAVB	177		0.997832	0.780524	0.539326		83	11652	753	33	0.715517	0.939299	0.17437
BBB	26093		0.964636	0.890861	0.848939		1610	9485	1108	318	0.835062	0.895403	0.693069
LAFB	1319		0.994277	0.538702	0.571429		515	11531	425	50	0.911504	0.964453	0.684385
CRBBB	4844		0.984657	0.830532	0.729114		629	11612	225	55	0.919591	0.980992	0.817945
IRBBB	11294		0.960808	0.743928	0.744973		358	11509	529	125	0.741201	0.956056	0.522628
CLBBB	1224		0.999632	0.955209	0.83871		85	12366	45	25	0.772727	0.996374	0.708333
PRBBB	7388		0.909917	0.441828	0.469178		17	11830	654	20	0.459459	0.947613	0.0480226
NICD	332		0.978621	0.281143	0.280702		118	11871	499	33	0.781457	0.95966	0.307292
IISAB	266		0.995486	0.216842	0.191781		63	11952	486	20	0.759036	0.960926	0.199367
HEH	16865		0.935183	0.728489	0.671014		777	10908	538	298	0.722791	0.952997	0.650209
HLVV	10231		0.975463	0.829107	0.751663		727	11279	432	83	0.897531	0.963112	0.738446
HRVV	421		0.99492	0.430338	0.444444		87	11961	459	14	0.861386	0.963043	0.268934
PR	2170		0.994367	0.916014	0.901288		561	11874	55	31	0.947635	0.995389	0.928808
APR	435		0.98186	0.769119	0.782609		26	12465	23	7	0.787879	0.998158	0.634146
VPR	572		0.99802	0.693048	0.681319		267	12076	159	19	0.933566	0.987004	0.75
AVPR	475		0.999531	0.970668	0.898438		85	12251	182	3	0.965909	0.985362	0.478873
ASVPR	386		0.99149	0.155085	0.103448		136	12211	171	3	0.978417	0.98619	0.609865
Average	8095.48		0.974556	0.646244	0.575053		551.383	11327.2	523.85	118.583	0.735903	0.953544	0.46839

## Sheet: Table2
Test Set	TP	TN	FP	FN	Sensitivity	Specificity	F1	Accuracy
Offline (n=7000)	2.99429	56.117	1.41071	0.478	0.872955	0.975454	0.756437	0.969037
Online (n=12521)	2.66369	55.2578	2.51026	0.568245	0.856504	0.956327	0.652926	0.949533

## Sheet: Table3
Threshold		TP	TN	FP	FN		F1	Sensitivity	Precision	Specificity
0.00433543		380	4592	2028	0		0.272597	1	0.157807	0.693656
0.100128		364	5984	636	16		0.527536	0.957895	0.364	0.903927
0.20149		352	6373	247	28		0.719101	0.926316	0.587646	0.962689
0.300184		342	6482	138	38		0.795349	0.9	0.7125	0.979154
0.40012		328	6531	89	52		0.823087	0.863158	0.786571	0.986556
0.527695		318	6558	62	62		0.836842	0.836842	0.836842	0.990634
0.60318		313	6574	46	67		0.847091	0.823684	0.871866	0.993051
0.704172		293	6587	33	87		0.830028	0.771053	0.898773	0.995015
0.801523		277	6595	25	103		0.812317	0.728947	0.917219	0.996224
0.900308		225	6608	12	155		0.729335	0.592105	0.949367	0.998187
0.970991		109	6612	8	271		0.438632	0.286842	0.931624	0.998792
0.997515		1	6620	0	379		0.00524934	0.00263158	1	1

## Sheet: Figure 2a
AUPRC	DNN	MSDNN	MSDNN with PW	MSDNN with Aug	MSDNN with PW&Aug
NECG	0.733745	0.720899	0.723655	0.761252	0.753065
SR	0.992619	0.992865	0.993867	0.992733	0.993575
QAb	0.685973	0.819169	0.758812	0.79678	0.745844
qAb	0.43421	0.439312	0.513322	0.492152	0.509167
PRP	0.411452	0.489091	0.452176	0.477063	0.509893
STE	0.599085	0.701147	0.565645	0.705672	0.650842
STD	0.784642	0.767382	0.767903	0.785447	0.799164
TAb	0.912053	0.896537	0.892794	0.910267	0.908308
PT	0.352492	0.312316	0.376349	0.406992	0.426838
EU	0.229368	0.261383	0.265453	0.271663	0.288818
BS	0.239091	0.160688	0.190399	0.201173	0.310617
ST	0.897796	0.898622	0.901346	0.889746	0.895727
SB	0.878524	0.888812	0.876603	0.859463	0.85598
SSB	0.564511	0.415919	0.434819	0.425539	0.517466
SA	0.699422	0.698154	0.67897	0.738454	0.747123
PAC	0.904215	0.882847	0.888974	0.892545	0.895953
AB	0.772805	0.772493	0.707079	0.76862	0.799587
APNT	0.249432	0.258065	0.19729	0.423969	0.419703
APA	0.774267	0.743544	0.658774	0.789357	0.82005
PAP	0.482644	0.490929	0.456469	0.53912	0.552685
AEB	0.444591	0.484323	0.459069	0.467456	0.422392
AAER	0.515255	0.551651	0.592782	0.588779	0.646169
AF	0.895568	0.879658	0.893769	0.849598	0.877819
RAF	0.728771	0.667184	0.698463	0.6152	0.699066
AFIVBC	0.450275	0.414121	0.399793	0.624259	0.678956
AFL	0.966781	0.96362	0.956378	0.952752	0.977131
JE	0.654577	0.699152	0.657984	0.732083	0.712106
JR	0.48998	0.482021	0.505878	0.487003	0.494151
SVT	0.660118	0.511031	0.710208	0.730214	0.788521
AT	0.590056	0.497984	0.626683	0.682899	0.701639
PVC	0.844159	0.821221	0.846706	0.861303	0.905416
PVPB	0.14942	0.538845	0.451352	0.887811	0.830495
VB	0.387466	0.306991	0.344909	0.52205	0.376288
VA	0.0671929	0.0574068	0.0450853	0.134327	0.178031
VFB	0.0584138	0.0478197	0.0412523	0.117092	0.167088
VEB	0.0152361	0.0384792	0.0330806	0.157152	0.350313
VT	0.341406	0.470315	0.593756	0.559984	0.50639
PES	0.747016	0.642813	0.754609	0.806365	0.824239
LLLV	0.574326	0.516732	0.579653	0.677071	0.555003
LCLV	0.534975	0.579013	0.544447	0.655407	0.598166
ER	0.412185	0.447799	0.420537	0.464389	0.454004
IAVB	0.752322	0.754726	0.775097	0.753834	0.746943
IIAVB1	0.628837	0.518825	0.669536	0.587715	0.712449
IIIAVB	0.309863	0.707378	0.805663	0.829578	0.780524
BBB	0.906169	0.862519	0.859665	0.899537	0.890861
LAFB	0.578684	0.5144	0.495893	0.551788	0.538702
CRBBB	0.82063	0.821728	0.839134	0.837457	0.830532
IRBBB	0.815049	0.745038	0.787629	0.784761	0.743928
CLBBB	0.959843	0.951315	0.923092	0.978514	0.955209
PRBBB	0.308382	0.391714	0.413129	0.440657	0.441827
NICD	0.241567	0.180873	0.228066	0.189394	0.281143
IISAB	0.190555	0.329461	0.193997	0.137488	0.216842
HEH	0.699454	0.682165	0.692714	0.72775	0.728489
HLVV	0.78394	0.783203	0.80994	0.816954	0.829107
HRVV	0.454662	0.445618	0.354104	0.516823	0.430338
PR	0.886507	0.874485	0.866569	0.904813	0.916014
APR	0.465871	0.424147	0.526319	0.789218	0.769119
VPR	0.636425	0.699747	0.661294	0.697607	0.693048
AVPR	0.923367	0.847727	0.926683	0.957623	0.970668
ASVPR	0.19899	0.15855	0.289228	0.129202	0.155085
Average	0.57812	0.582033	0.592914	0.637199	0.646244

## Sheet: Figure 2b
ECGs	AUPRC
	MSDNN	MSDNN with PW
0.1	0.359	0.3902
0.2	0.4219	0.4326
0.3	0.4485	0.4771
0.4	0.4563	0.4842
0.5	0.5224	0.534
0.6	0.5355	0.5478
0.7	0.5458	0.5625
0.8	0.5606	0.5776
0.9	0.5775	0.5892
1	0.582033	0.592914

## Sheet: Figure 2c
Method	Paras	AUPRC
Frequency Drop Out	0.1	0.597476
	0.2	0.607973
	0.3	0.602691
	0.4	0.610357
	0.5	0.611688
	0.6	0.599795
	0.7	0.609685
Crop Resize	2	0.607346
	3	0.609627
	4	0.620403
	5	0.618881
	6	0.615836
	7	0.615403
	8	0.621685
	9	0.622341
	10	0.623732
	11	0.619326
	12	0.619863
	13	0.623347
Cycle Mask	0.1	0.61836
	0.2	0.603384
	0.3	0.607336
	0.4	0.614604
	0.5	0.611387
	0.6	0.612423
	0.7	0.601655
Channel Mask	2	0.600729
	3	0.60593
	4	0.606705
	5	0.601379
	6	0.603353
	7	0.601828
	8	0.601971
	9	0.604156
	10	0.59503
Baseline	-	0.582033
Combination	-	0.637199

## Sheet: Figure 2d
AUPRC	MSDNN			MSDNN with Aug
Dataset	Offline test set (7000)	Good quality set (5209)	Inferior quality set (1791)	Offline test set (7000)	Good quality set (5209)	Inferior quality set (1791)
NECG	0.720899	0.732536	0.689529	0.761252	0.765356	0.756667
SR	0.992865	0.993636	0.994738	0.992733	0.994606	0.99055
QAb	0.819169	0.843502	0.701042	0.79678	0.815351	0.72652
qAb	0.439312	0.378319	0.577559	0.492152	0.466723	0.562575
PRP	0.489091	0.495556	0.467727	0.477063	0.47589	0.489696
STE	0.701147	0.716764	0.595804	0.705672	0.726833	0.625584
STD	0.767382	0.777551	0.731199	0.785447	0.797102	0.747669
TAb	0.896537	0.89886	0.897618	0.910267	0.910948	0.911191
PT	0.312316	0.33466	0.300004	0.406992	0.418774	0.415875
EU	0.261383	0.30864	0.0892619	0.271663	0.328873	0.0587566
BS	-	-	-	-	-	-
ST	0.898622	0.916536	0.866965	0.889746	0.902681	0.861814
SB	0.888812	0.897753	0.865495	0.859463	0.856768	0.871779
SSB	0.415919	0.411152	0.566667	0.425539	0.443039	0.425595
SA	0.698154	0.693894	0.712833	0.738454	0.733617	0.75108
PAC	0.882847	0.892244	0.853156	0.892545	0.896396	0.884805
AB	0.772493	0.775363	0.820798	0.76862	0.773307	0.819931
APNT	0.258065	0.269624	0.248219	0.423969	0.362086	0.684792
APA	0.743544	0.696637	0.86945	0.789357	0.76305	0.869633
PAP	0.490929	0.555687	0.230535	0.53912	0.610125	0.333437
AEB	0.484323	0.531966	0.326196	0.467456	0.502142	0.396282
AAER	0.551651	0.597308	0.433333	0.588779	0.645559	0.6
AF	0.879658	0.908684	0.790175	0.849598	0.877043	0.779003
RAF	0.667184	0.703038	0.551897	0.6152	0.677477	0.490822
AFIVBC	0.41412	0.421656	0.474928	0.624259	0.584633	0.882639
AFL	0.96362	0.967304	0.932538	0.952752	0.958962	0.905763
JE	0.699152	0.676791	0.743459	0.732083	0.728837	0.77799
JR	0.482021	0.493727	0.495454	0.487002	0.46443	0.662464
SVT	0.51103	0.551084	0.448339	0.730214	0.716394	0.78669
AT	0.497984	0.529795	0.431748	0.682899	0.654872	0.795504
PVC	0.821221	0.825319	0.817455	0.861303	0.872884	0.82647
PVPB	0.538845	0.517135	0.722222	0.887811	0.906796	0.805556
VB	0.306991	0.402356	0.416667	0.52205	0.542397	0.416667
VA	0.0574068	0.0587046	0.0810169	0.134327	0.160914	0.112639
VFB	0.0478197	0.0591899	0.0264951	0.117092	0.164512	0.0438565
VEB	0.0384792	0.0590988	0.140536	0.157152	0.0307791	0.477899
VT	0.470315	0.501969	0.333333	0.559984	0.501572	1
PES	0.642813	0.579212	1	0.806365	0.798521	0.916667
LLLV	0.516732	0.364535	0.853333	0.677071	0.645728	0.763807
LCLV	0.579013	0.588065	0.595376	0.655407	0.654468	0.706027
ER	0.447799	0.475805	0.36236	0.464389	0.462245	0.495214
IAVB	0.754726	0.727495	0.82524	0.753834	0.707471	0.854863
IIAVB1	0.518825	0.622343	0.619695	0.587715	0.686351	0.774637
IIIAVB	0.707378	0.705025	0.722222	0.829578	0.817374	1
BBB	0.862519	0.88165	0.777572	0.899537	0.914495	0.830109
LAFB	0.5144	0.54221	0.442262	0.551788	0.595447	0.301811
CRBBB	0.821728	0.800703	0.901431	0.837457	0.829331	0.872355
IRBBB	0.745038	0.779588	0.591531	0.784761	0.807376	0.658484
CLBBB	0.951315	0.956904	1	0.978514	0.97836	0.990909
PRBBB	0.391714	0.4084	0.350155	0.440657	0.454119	0.387576
NICD	0.180873	0.198907	0.288491	0.189394	0.117167	0.435981
IISAB	0.329461	0.349034	0.473016	0.137488	0.14473	0.20078
HEH	0.682165	0.692821	0.67011	0.72775	0.74293	0.693852
HLVV	0.783203	0.79591	0.74258	0.816954	0.832254	0.767101
HRVV	0.445618	0.488481	0.125	0.516823	0.577883	0.166667
PR	0.874485	0.904898	0.7441	0.904813	0.916713	0.86313
APR	0.424147	0.459734	0.48056	0.789218	0.840267	0.760222
VPR	0.699747	0.728511	0.387302	0.697607	0.76941	0.416667
AVPR	0.847727	0.833687	0.900804	0.957623	0.960475	0.942579
ASVPR	0.15855	0.274383	0.116883	0.129202	0.204827	0.0672878
Average	0.589174	0.602582	0.579905	0.644589	0.652367	0.6511

## Sheet: Figure 2e
AUPRC	Lead (s)
	1	3 (Holter)	3 (Frank)	12
NECG	0.553368	0.688657	0.705181	0.753065
SR	0.966203	0.98927	0.988476	0.993575
QAb	0.44515	0.580827	0.752493	0.745844
qAb	0.192649	0.484804	0.474906	0.509167
PRP	0.163737	0.221514	0.492651	0.509893
STE	0.376763	0.436004	0.507449	0.650842
STD	0.608799	0.781403	0.77182	0.799164
TAb	0.751644	0.870668	0.876977	0.908308
PT	0.149597	0.204735	0.278078	0.426838
EU	0.0882188	0.183271	0.195855	0.288818
BS	0.00495387	0.120963	0.238848	0.310617
ST	0.885089	0.897146	0.89688	0.895727
SB	0.8008	0.870763	0.864808	0.85598
SSB	0.317041	0.372671	0.346587	0.517466
SA	0.713943	0.725111	0.72968	0.747123
PAC	0.859104	0.873079	0.872865	0.895953
AB	0.701869	0.791218	0.746847	0.799587
APNT	0.30765	0.321718	0.327035	0.419703
APA	0.675736	0.776033	0.67147	0.82005
PAP	0.441045	0.480257	0.452448	0.552685
AEB	0.085655	0.409636	0.478508	0.422392
AAER	0.0248252	0.458743	0.60673	0.646169
AF	0.80557	0.850595	0.900992	0.877819
RAF	0.62382	0.696739	0.667447	0.699066
AFIVBC	0.451238	0.552247	0.592257	0.678956
AFL	0.642132	0.968203	0.965389	0.977131
JE	0.578928	0.714042	0.67651	0.712106
JR	0.488374	0.512655	0.512414	0.494151
SVT	0.698277	0.735385	0.664618	0.788521
AT	0.693471	0.664991	0.624052	0.701639
PVC	0.850324	0.889044	0.897152	0.905416
PVPB	0.654768	0.554536	0.489846	0.830495
VB	0.683627	0.498288	0.540177	0.376288
VA	0.0968881	0.137804	0.131448	0.178031
VFB	0.103668	0.136744	0.11701	0.167088
VEB	0.0526644	0.0540407	0.0977614	0.350313
VT	0.573303	0.659572	0.699411	0.50639
PES	0.600446	0.788862	0.861082	0.824239
LLLV	0.0477969	0.316847	0.723956	0.555003
LCLV	0.0496438	0.457914	0.285304	0.598166
ER	0.180522	0.330137	0.408589	0.454004
IAVB	0.743808	0.800373	0.744142	0.746943
IIAVB1	0.544518	0.691206	0.511876	0.712449
IIIAVB	0.736824	0.559127	0.710129	0.780524
BBB	0.607089	0.902229	0.835891	0.890861
LAFB	0.182881	0.433489	0.502212	0.538702
CRBBB	0.82445	0.819586	0.783143	0.830532
IRBBB	0.333779	0.809521	0.736275	0.743928
CLBBB	0.944196	0.966073	0.962768	0.955209
PRBBB	0.0719149	0.445114	0.194554	0.441827
NICD	0.0592757	0.148282	0.238885	0.281143
IISAB	0.11678	0.175081	0.151356	0.216842
HEH	0.221079	0.702863	0.423916	0.728489
HLVV	0.184212	0.793235	0.309332	0.829107
HRVV	0.117741	0.432746	0.377846	0.430338
PR	0.908308	0.941698	0.901263	0.916014
APR	0.458814	0.793409	0.76338	0.769119
VPR	0.660475	0.611966	0.673967	0.693048
AVPR	0.945008	0.94016	0.968618	0.970668
ASVPR	0.173584	0.146854	0.111981	0.155085
Average	0.463734	0.586169	0.583892	0.646244

## Sheet: Statistical analysis
AUPRC	DNN	MSDNN	MSDNN with PW	MSDNN with Aug	MSDNN (10%)	MSDNN with PW (10%)
NECG	0.733745	0.720899	0.723655	0.761252	0.658751	0.599211
SR	0.992619	0.992865	0.993867	0.992733	0.978518	0.98034
QAb	0.685973	0.819169	0.758812	0.79678	0.705077	0.758775
qAb	0.43421	0.439312	0.513322	0.492152	0.441924	0.308831
PRP	0.411452	0.489091	0.452176	0.477063	0.434546	0.451861
STE	0.599085	0.701147	0.565645	0.705672	0.576335	0.754505
STD	0.784642	0.767382	0.767903	0.785447	0.74195	0.676993
TAb	0.912053	0.896537	0.892794	0.910267	0.880038	0.846033
PT	0.352492	0.312316	0.376349	0.406992	0.156997	0.227481
EU	0.229368	0.261383	0.265453	0.271663	0.024695	0.0177394
BS	0.239091	0.160688	0.190399	0.201173	0.0312835	0.00656449
ST	0.897796	0.898622	0.901346	0.889746	0.799558	0.817709
SB	0.878524	0.888812	0.876603	0.859463	0.832754	0.822951
SSB	0.564511	0.415919	0.434819	0.425539	0.200699	0.327333
SA	0.699422	0.698154	0.67897	0.738454	0.345239	0.37295
PAC	0.904215	0.882847	0.888974	0.892545	0.510385	0.594149
AB	0.772805	0.772493	0.707079	0.76862	0.158449	0.266301
APNT	0.249432	0.258065	0.19729	0.423969	0.0290805	0.0424234
APA	0.774267	0.743544	0.658774	0.789357	0.414876	0.410791
PAP	0.482644	0.490929	0.456469	0.53912	0.112097	0.188616
AEB	0.444591	0.484323	0.459069	0.467456	0.233366	0.24548
AAER	0.515255	0.551651	0.592782	0.588779	0.241045	0.270581
AF	0.895568	0.879658	0.893769	0.849598	0.570668	0.678703
RAF	0.728771	0.667184	0.698463	0.6152	0.315225	0.432706
AFIVBC	0.450275	0.414121	0.399793	0.624259	0.0746428	0.122096
AFL	0.966781	0.96362	0.956378	0.952752	0.488856	0.790304
JE	0.654577	0.699152	0.657984	0.732083	0.196918	0.307734
JR	0.48998	0.482021	0.505878	0.487003	0.131456	0.211603
SVT	0.660118	0.511031	0.710208	0.730214	0.188707	0.261483
AT	0.590056	0.497984	0.626683	0.682899	0.180663	0.184738
PVC	0.844159	0.821221	0.846706	0.861303	0.691006	0.680432
PVPB	0.14942	0.538845	0.451352	0.887811	0.00821013	0.0102434
VB	0.387466	0.306991	0.344909	0.52205	0.0888798	0.329918
VA	0.0671929	0.0574068	0.0450853	0.134327	0.0220144	0.0459565
VFB	0.0584138	0.0478197	0.0412523	0.117092	0.0180986	0.0655066
VEB	0.0152361	0.0384792	0.0330806	0.157152	0.0125399	0.011106
VT	0.341406	0.470315	0.593756	0.559984	0.00808577	0.0220384
PES	0.747016	0.642813	0.754609	0.806365	0.0186848	0.030613
LLLV	0.574326	0.516732	0.579653	0.677071	0.418261	0.338429
LCLV	0.534975	0.579013	0.544447	0.655407	0.3612	0.272501
ER	0.412185	0.447799	0.420537	0.464389	0.378417	0.334398
IAVB	0.752322	0.754726	0.775097	0.753834	0.65857	0.608627
IIAVB1	0.628837	0.518825	0.669536	0.587715	0.0303013	0.0363285
IIIAVB	0.309863	0.707378	0.805663	0.829578	0.110219	0.34998
BBB	0.906169	0.862519	0.859665	0.899537	0.858234	0.848553
LAFB	0.578684	0.5144	0.495893	0.551788	0.467381	0.328752
CRBBB	0.82063	0.821728	0.839134	0.837457	0.790513	0.780352
IRBBB	0.815049	0.745038	0.787629	0.784761	0.729925	0.773337
CLBBB	0.959843	0.951315	0.923092	0.978514	0.794417	0.789174
PRBBB	0.308382	0.391714	0.413129	0.440657	0.226118	0.195463
NICD	0.241567	0.180873	0.228066	0.189394	0.0787598	0.0796312
IISAB	0.190555	0.329461	0.193997	0.137488	0.0220486	0.0243114
HEH	0.699454	0.682165	0.692714	0.72775	0.527554	0.574379
HLVV	0.78394	0.783203	0.80994	0.816954	0.643948	0.694808
HRVV	0.454662	0.445618	0.354104	0.516823	0.134764	0.35021
PR	0.886507	0.874485	0.866569	0.904813	0.699223	0.697722
APR	0.465871	0.424147	0.526319	0.789218	0.0144931	0.00641259
VPR	0.636425	0.699747	0.661294	0.697607	0.304039	0.55923
AVPR	0.923367	0.847727	0.926683	0.957623	0.70487	0.438307
ASVPR	0.19899	0.15855	0.289228	0.129202	0.0655782	0.159526
